# Supplementary material for: Modification of the Textural Properties of Chitosan to Obtain Biochars for CO2-Capture Processes
Source: Polymers (Basel). 2022 Dec 1;14(23):5240. doi: 10.3390/polym14235240 (PMC9739784; doi:10.3390/polym14235240)
Supplement: Supplementary file 1 [file polymers-14-05240-s001.zip]

Archive with 1 entries (1 files):
- polymers-2034652-supplementary.pdf
